# Supplementary material for: Successful Detection of the Characteristics of Tear Film Breakup Appearing Immediately after Eye Opening by Videokeratography with a Newly-Developed Indicator
Source: Diagnostics (Basel). 2023 Jan 9;13(2):240. doi: 10.3390/diagnostics13020240 (PMC9858532; doi:10.3390/diagnostics13020240)
Supplement: Supplementary file 1 [file diagnostics-13-00240-s001.zip]

Archive with 5 entries (5 files):
- diagnostics-1949923-supplementary.pdf
- Video S1.mp4
- Video S2.mp4
- Video S3.mp4
- Video S4.mp4
